# Supplementary material for: STARR-seq identifies active, chromatin-masked, and dormant enhancers in pluripotent mouse embryonic stem cells
Source: Genome Biol. 2020 Sep 10;21:243. doi: 10.1186/s13059-020-02156-3 (PMC7488044; doi:10.1186/s13059-020-02156-3)
Supplement: Supplementary file 2 — Additional file 2: Table S1. Public data. [file 13059_2020_2156_MOESM2_ESM.xlsx]

## Sheet: Sheet1
TF or mark	2iL	SL	EpiLC	Other	GSE	Reference	Cell type	Treatment/Genotype	Fig1	Fig2	Fig3	Fig4	FigS1	FigS2	FigS3	FigS4
ATAC-seq*	GSM2429318; GSM2429319	GSM2429316; GSM2429317	-		GSE92412	Atlasi et al., Nature Cell Biology (2019)	ESC		C, D, E	C, J		D	F,G,I	B, C, I		A, B, D, F
H3K27ac	GSM2429215; GSM2429221	GSM2429210;GSM2429216	-		GSE92412	Atlasi et al., Nature Cell Biology (2019)	ESC		C, D, E	C, J			F,H,I	B, C, I		A, F
P300		GSM594600; GSM594601			GSE24164	Creyghton et al., PNAS (2010)	ESC		D, E	C, J			F,I	B, C, I		A, F
P300	GSM1355152; GSM1355153		GSM1355165; GSM1355166		GSE56138	Buecker et al., Cell Stem Cell (2014)	ESC						F,I	B, C, I		A, F
H3K27me3	GSM1856433; GSM1856434;	GSM1856427; GSM1856428	-		GSE72164	Joshi et al., Cell Stem Cell (2015)	ESC						F		E, F
TCF3	-	GSM1782923	-		GSE70486	Wang et al., Cell Stem Cell (2017)	ESC			C				C
SMAD3	-	GSM1335483	-		GSE55437	Lee et al., Cell Reports (2015)	ESC
OCT4	GSM1355154; GSM1355155		GSM1355167; GSM1355168		GSE56138	Buecker et al., Cell Stem Cell (2014)	ESC
OTX2	GSM1355157;		GSM1355169; GSM1355170		GSE56138	Buecker et al., Cell Stem Cell (2014)	ESC
WGBS	GSM1027572; GSM1127954 (merged)	GSM1027571; GSM1127953 (merged)			GSE41923	Habibi et al., Cell Stem Cell (2013)	ESC				A				A, B
WGBS DNMT TKO		GSM1891661			GSE67867	Domcke et al., Nature (2015)	ESC								C
NRF1		GSM18916441 - GSM1891645			GSE67867	Domcke et al., Nature (2015)	ESC				B
H3K9me3	GSM850407	GSM850406			GSE23943	Marks et al., Cell (2012)	ESC				D, E, G		F		D, F
H3.3		GSM1555127			GSE59188	Elsässer et al., Nature (2015)	ESC				G
TRIM28	GSM2473148				GSE94325	De Iaco A et al., Nat. Gen. (2017)	ESC				G
H3K27ac	GSM2438476 - GSM2438479				GSE92846	Liu et al., Cell Reports (2017)	ESC	Nocodazole				G				G
H3K27ac				GSM2197719; GSM2197723	GSE83255	Hsiung et al., Genes Dev (2016)	Eryth. Prog.	Nocodazole; YFP-MD positive				G				G
H3K27ac				GSM2739924 - GSM2739933; GSM2912467 - GSM2912472	GSE102518	Zviran et al., Cell Stem Cell (2019)	MEF; iPSC; ESC	Mbd3f/-				H, I
				GSM1648651-GSM1648659	GSE67520	Chen et al., Cell Reports (2016)	MEF; iPSC; ESC					H
H3K4me1	GSM1856424	GSM1856423	-		GSE72164	Joshi et al., Cell Stem Cell (2015)	ESC		D, E				F,I			A
DNAse1	GSM1856456	GSM1856455											F			A
MNAse-seq	GSM2183911					Voong et al., Cell (2016)	ESC									C
Suz12	GSM1856449 + GSM1856450	GSM1856444 + GSM1856445			GSE72164	Joshi et al., Cell Stem Cell (2015)	ESC						F
Ring1b	GSM1856442 + GSM1856443	GSM1856437 + GSM1856438			GSE72164	Joshi et al., Cell Stem Cell (2015)	ESC						F
Ezh2	GSM590133	GSM590132			GSE23943	Marks et al., Cell (2012)	ESC						F
H3K36me3	GSM590121	GSM590119			GSE23943	Marks et al., Cell (2012)	ESC						F
H3K4me3	GSM1842758 + GSM1842761	GSM1842759 + GSM1842760			GSE56312	Galonska et al., Cell Stem Cell (2015)							F
Med1	GSM3084070				GSE112806	Sabari et al., Science (2018)	ESC						F
Oct4	GSM1842743	GSM1842742			GSE56312	Galonska et al., Cell Stem Cell (2015)	ESC						F
Sox2	GSM1842764	GSM1842763 + GSM1842766			GSE56312	Galonska et al., Cell Stem Cell (2015)	ESC						F
Nanog	GSM1842750 + GSM1842754	GSM1842748 + GSM1842753			GSE56312	Galonska et al., Cell Stem Cell (2015)	ESC						F
CTCF	GSM3615251 + GSM3615252	GSM3615255 + GSM3615256			GSE92412	Atlasi et al., Nature Cell Biology (2019)	ESC						F
YY1	GSM3615263 + GSM3615264	GSM3615267 + GSM3615268			GSE92412	Atlasi et al., Nature Cell Biology (2019)	ESC						F
SMC1	GSM3615257 + GSM3615258	GSM3615261 + GSM3615262			GSE92412	Atlasi et al., Nature Cell Biology (2019)	ESC						F
* for NucleoATAC analysis we merged our ATAC-seq libraries with additional ATAC-seq to increase coverage needed for nucleosome analysis. These were GSM2284171; GSM2284172; GSM2442665; GSM2442666; GSM2651154; GSM2651155 (2iL) and GSM2267966; GSM2267967; GSM2156965 (SL)
