# Supplementary material for: STARR-seq identifies active, chromatin-masked, and dormant enhancers in pluripotent mouse embryonic stem cells
Source: Genome Biol. 2020 Sep 10;21:243. doi: 10.1186/s13059-020-02156-3 (PMC7488044; doi:10.1186/s13059-020-02156-3)
Supplement: Supplementary file 3 — Additional file 3: Table S2. Primers and loci. [file 13059_2020_2156_MOESM3_ESM.xlsx]

## Sheet: Luciferase WT
ID	peak_id	chr	start	end	class	lucif_2i1	lucif_2i2	lucif_2i3	lucif_SL1	lucif_SL2	lucif_SL3	lucif_2i	lucif_SL	batch	promoter	enrichment_2iL1	enrichment_2iL2	enrichment_SL1	enrichment_SL2	enrichment_2iL_GM	enrichment_SL_GM	FWD_primer	REV_primer	FWD_primer_start	FWD_primer_end	REV_primer_start	REV_primer_end
1	starr_10772	chr4	91248871	91250600	C1	171.356	155.576	182.785	12.4071	11.5226	17.5229	169.536	13.5813	A	SCP1	20.8295	11.4472	0.930276	1.19147	15.4415	0.930276	CGATACTTACTATGTACCCCAAGCT	TCTTACAAATTATTTGGGGGCTTGA	91249362	91249386	91250057	91250081
2	starr_09351	chr3	154701649	154703112	C1	39.1423	39.2949	32.3954	3.54289	3.97435	4.1381	36.7978	3.87681	A	SCP1	31.4355	10.7095	2.67366	2.61857	18.3483	2.67366	TGAATGTCTTGCTTTTGTTCTAGCA	TGGGGATTCAACTTGGCTCATAATA	154702115	154702139	154702697	154702721
3	starr_31460	chr12	4904347	4905842	C1	214.889	126.805	155.363	6.41805	4.25722	11.6359	161.771	6.8251	A	SCP1	43.5786	28.1582	4.22502	6.56566	35.0299	4.22502	TTCGAGACAGGATTTCTCTGTGTAG	GGTGTGGCTAATGTTCTAGCAAAAT	4904801	4904825	4905406	4905430
4	starr_09364	chr3	155861844	155863794	C1	210.813	185.427	183.585	5.58762	4.65182	5.66579	192.887	5.28084	A	SCP1	28.3536	26.4165	2.9878	12.184	27.3679	2.9878	TCTGGGAATGGTGAAGTAAATGTCT	TGTAACCTTTAGGACACCCCTTAAG	155862541	155862565	155863168	155863192
5	starr_23567	chr9	22849255	22851124	C1	107.913	61.1336	68.7478	0.566168	1.40514	1.28599	76.8312	1.00763	A	SCP1	15.7663	9.29185	0.722995	0.841646	12.1036	0.722995	GGTCATTCTTAGCCCTGTGAATTTT	AGGTCACTGCTGATTTTGAGAAATG	22849904	22849928	22850519	22850543
6	starr_16410	chr6	80539357	80540786	C1	23.0988	20.7616	16.619	26.2601	19.9944	20.9387	19.9749	22.2357	A	SCP1	0.967819	0.480656	10.8348	12.3278	0.682047	10.8348	ACAGCAATACCTTGGACTTCCTAAA	TCTGTCTCTCTCTCTCTCTTTCCAT	80539796	80539820	80540350	80540374
7	starr_01194	chr1	67006839	67008476	C1	4.56695	3.57353	3.70214	22.2036	28.1266	21.7679	3.92397	23.8663	A	SCP1	0.622901	1.33655	23.2565	43.1672	0.912435	23.2565	GTATTGAGATTCTCCTTGGTGTCCT	CAATGTGAGGGGAAAATGAAGTGAA	67007309	67007333	67007964	67007988
8	starr_37225	chr14	78687993	78690502	C1	14.6738	16.3337	14.4454	42.4965	38.7114	44.257	15.1281	41.7566	A	SCP1	0.972423	0.812516	9.31821	25.7047	0.888881	9.31821	ATGTTTGTTTGACTGCAATCTGGAT	AAGTTCCCCTTGTACTTAAGATGCT	78688538	78688562	78689228	78689252
9	starr_27025	chr10	67642208	67645098	C1	42.7925	51.2619	30.8726	10.5516	8.76155	16.4765	40.7611	11.5059	A	SCP1	7.92029	7.55118	2.47042	3.34815	7.73353	2.47042	AATGACTGCTTTATTGTCCTTTGGG	AAGAGTCTTCTGAATTGAGCTTTGC	67642854	67642878	67643467	67643491
10	starr_08995	chr3	130804587	130806151	C1	2.16942	3.57601	3.49712	9.0093	8.08088	7.3067	3.00481	8.10259	A	SCP1	0.568903	0.0722515	5.63544	9.37311	0.202741	5.63544	TGGAGGCAGAAGGAACTGTATTTAA	GCAGAAAGCAAAGCAGAGAGATTAA	130805002	130805026	130805697	130805721
11	starr_20433	chr7	147100098	147102300	C1	3.29807	3.77179	5.09799	5.20137	5.70575	6.57924	3.98782	5.80143	A	SCP1	0.889917	1.55991	4.86125	7.54097	1.17821	4.86125	GTGGAAACCTTTTACCTAGAGTCCT	GCTTTCTCTTTTCCTGCTTCTCTG	147101177	147101201	147101823	147101846
12	starr_31802	chr12	28005035	28006631	C1	13.4958	9.79898	8.81138	10.725	11.2116	12.1269	10.523	11.3398	A	SCP1	0.597663	1.14251	4.82596	8.55121	0.82634	4.82596	TTATGAGCAATGCAACACTCAGAAG	TCTATCAGCATCAAGGTGGTAACTT	28005574	28005598	28006183	28006207
13	starr_34037	chr13	28871581	28873427	C1	3.53034	5.2889	4.4383	20.2552	11.8731	17.9843	4.35979	16.2929	A	SCP1	0.988071	1.21049	7.82519	17.4389	1.09364	7.82519	TTTTCTGTTGCAGTGACTGAATACC	ATCATACCGAGTCTTGCAGTAACAT	28872244	28872268	28872790	28872814
14	starr_34045	chr13	29080040	29081531	C1	10.1768	5.46674	5.97868	15.5504	14.5698	19.0194	6.92864	16.2729	A	SCP1	1.68516	1.5427	3.69826	7.69646	1.61236	3.69826	ATGATCCAGCTGGACCAGTAATTAT	TTACTCAGTGACTCTAAAGAGCCTG	29080461	29080485	29081112	29081136
15	starr_43367	chr17	83565248	83566957	C1	1.06141	0.879044	0.807201	13.1554	24.3008	24.1203	0.909826	19.7562	A	SCP1	0.0455754	0.353112	11.6276	15.4452	0.126859	11.6276	ATCTTACTGCACAATAAACACAGCC	AGGAAGCACTTGGTGTTTTTCATTA	83565767	83565791	83566421	83566445
16	starr_05130	chr2	91847383	91849102	C3	1.99687	2.26422	1.61388	1.98388	1.34014	1.459	1.93961	1.57123	A	SCP1	0.769685	0.617627	0.825706	0.755825	0.689477	0.825706	ACTGGAGATATTTCCCTCCTCCTTA	AAGGGTTAAGGAAAGAAAGAGCTCA	91848342	91848366	91848989	91849013
17	starr_13928	chr5	110273802	110274462	C3	0.543312	0.577346	0.513168	0.898897	1.37246	2.01671	0.543978	1.35504	A	SCP1	0.482079	0.585881	0.715211	0.74593	0.531451	0.715211	CTCTACACACAAGCCAAATGTTCTG	AGGTATTCAGTATGGTGAAGCCTTT	110273742	110273766	110274430	110274454
18	starr_44345	chr18	38304030	38305177	C3	1.67104	1.03072	3.63415	1.91792	1.57618	1.53868	1.84294	1.66928	A	SCP1	0.421313	0.230822	0.455914	0.505785	0.311846	0.455914	TCATTCCTACTTCTTTCCTCCTTCC	CTGCACGAGGCTTCAGAGAC	38304233	38304257	38304840	38304859
19	starr_22681	chr8	113284225	113285503	C1	2.61736	2.45791	3.16824	2.39011	1.70468	2.58675	2.73159	2.19249	A	SCP1	4.09345	2.20434	1.07367	1.534	3.00389	1.07367	TCTGGGTTGATCTCATCTGGTTTAG	TCTAGGTCTCCATTTCTCATCCCTA	113284563	11328458	113285197	113285221
20	starr_04895	chr2	76642927	76644371	C1	46.3958	30.8724	38.4478	4.3477	4.34681	3.67453	38.0458	4.11034	B	SCP1	60.1698	28.7292	25.0788	55.9559	41.5768	25.0788	CGGGGTACCGTCTGTCTGTTGGTGGAGAGGTTAAAGATT	CGAGCTCCAGCACTTGGGAGGAAGAGGCA	76643119	76643148	76643672	76643701
21	starr_15608	chr6	37806873	37810631	C1	27.2925	27.247	29.0354	8.8986	8.42749	8.83565	27.846	8.71805	B	SCP1	14.9817	11.0868	19.9711	20.5245	12.8879	19.9711	CGGGGTACCCACTCCTACTTCCAGTGAGATTGCAA	CGAGCTCTTTATGATGCATTACAAAGATGAAATCTCAGGG	37807126	37807151	37808021	37808053
22	starr_32275	chr12	63807497	63809271	C1	0.410795	0.418991	0.502151	2.00919	1.98631	1.53229	0.442135	1.82868	B	SCP1	4.91291	5.21539	6.58226	16.0484	5.06189	6.58226	CGGGGTACCTTTTTGAGACAGGGTTTCTCTGTTTAGC	CGAGCTCTGCAGGGAAAAAAAAAACAAAAAAACAAAAC	63807725	63807752	63809399	63809429
23	starr_00625	chr1	36073396	36075008	C1	0.89491	0.905496	1.12729	2.42891	2.23857	2.69624	0.970287	2.44745	B	SCP1	0.78145	0.681881	3.00504	5.86755	0.72997	3.00504	CGGGGTACCATATTGTAGTGGGTGCCTGTCATTGTGAAT	CGAGCTCAAACTGGGGTCACAGGCAGGT	36073881	36073910	36074449	36074469
24	starr_03257	chr1	183958325	183962100	C1	1.67268	1.73915	1.80534	11.3009	12.7406	11.4369	1.73821	11.8088	B	SCP1	2.87781	2.34316	10.9216	38.6215	2.59676	10.9216	CGGGGTACCGTTCCTAAATGTATGTACACCACTCGGGCAC	CGAGCTCAGGAAGGAAGGAAGGAAGGAAGGGGA	183960212	183960242	183961022	183961047
25	starr_06355	chr2	165635239	165636341	C1	1.01974	1.035	1.02693	0.671528	0.667097	0.637686	1.0272	0.658598	B	SCP1	12.1694	6.59421	5.84816	7.54247	8.95809	5.84816	CGGGGTACCAGAGAGCTACAGGGAAGCGG	CGAGCTCGGGATCGTGAGCAGGAGCTTT	165634809	165634828	165636140	165636160
26	starr_17972	chr7	6209449	6211363	C1	19.7564	17.0133	16.2823	11.4829	13.8305	13.177	17.6226	12.7909	B	SCP1	47.686	44.1174	14.5834	24.5909	45.867	14.5834	CGGGGTACCATCATTCTTTTGAAAAGTCCCAGGGACAA	CGAGCTCTCTCCCTTGCCTGTGAGCTCTTTCT	6209540	6209568	6211552	6211569
27	starr_22928	chr8	124373842	124376224	C1	2.94412	3.22226	3.16101	13.6892	13.3099	12.5791	3.10681	13.1846	B	SCP1	5.11726	3.09581	4.93495	8.22761	3.98021	4.93495	CGGGGTACCGCCCCTTTCGTTGTTTGTTTGTTTTTGTTT	CGAGCTCAGCCTGCGATGTGGGGAAATC	124374682	124374711	124375350	124375370
28	starr_28602	chr11	11728176	11730064	C1	10.5458	10.0386	10.7637	7.71555	6.29627	6.38681	10.4449	6.76983	B	SCP1	23.6981	22.3711	13.254	17.147	23.0251	13.254	CGGGGTACCCCCACACACTACTTCTCTCTCA	CGAGCTCTGATAAACAACAACAAAAAGTTTCCTCAGCGT	11728495	11728516	11729585	11729616
29	starr_42898	chr17	56847321	56850677	C1	8.45506	7.7278	7.53799	1.73189	2.0023	1.79176	7.89725	1.83841	B	SCP1	11.3685	6.40515	6.37332	8.15572	8.53329	6.37332	CGGGGTACCGAGTTTGAGGTCAGCTCAGGCTACTG	CGAGCTCGGAAGGGGCTAGCCTGCAACA	56849165	56849190	56849409	56849429
30	starr_06220	chr2	157649294	157651664	C1	47.9386	19.2867	32.0296	19.7427	18.6568	28.3061	30.9384	21.8461	C	SV40	14.9992	10.9716	7.46078	13.6435	12.8283	7.46078	CAAAGTATATGGGTAAAGAGGGCATCC	CAAACAGACACCTCAATTATGCACAA	157649879	157649896	157650423	157650441
31	starr_10176	chr4	48834529	48836448	C1	36.4088	21.4263	19.3539	56.6003	50.0054	66.651	24.7158	57.3519	C	SV40	24.1175	15.7424	11.053	16.5792	19.4851	11.053	CAAGATGAAAATCTAGAAACTACAGGCC	TACCAGTTCAGCATATTGGAGTGGTTA	48834921	48834939	48835413	48835432
32	starr_15527	chr6	33670212	33672186	C1	26.006	10.6765	9.79798	7.56591	6.60784	7.47664	13.9598	7.20348	C	SV40	10.5845	9.66654	5.25837	6.18374	10.1151	5.25837	GTTTGACATGTACAACTTCCATTTCTTG	AACTAGTAGTCAGGATTGATGAATTCCT	33670944	33670962	33671616	33671636
33	starr_15743	chr6	43875026	43876926	C2	45.7048	27.2563	30.868	49.1381	44.4444	57.4644	33.753	50.0662	C	SV40	6.01441	3.33316	4.20371	4.49867	4.47739	4.20371	ATCTCGTGGGACCTCCAAATGAAAGAAC	TGCTAAGAACTTTGTCCATTTCTGCAGAAA	43875606	43875624	43876257	43876279
34	starr_18861	chr7	53506562	53509310	C1	12.7821	13.9505	13.0062	38.8047	39.1966	51.7015	13.2367	42.8429	C	SV40	8.40026	6.73707	5.67763	8.7465	7.52284	5.67763	CTGACATTCTGAGAGTGTTTACAGCAA	TTATGGTCTATTTGTTTGGCCAACACC	53507058	53507075	53507769	53507788
35	AK_27740	chr4	55527633	55528271	C3	1.46835	0.952145	0.860209	1.52499	1.62077	1.47815	1.06344	1.54017	A	SCP1	1.25455	0.595784	1.38891	0.278135	0.864546	0.621534	AATGAGAAATCCCGTACAAGAGTCA	AACTCTCAGAAACACCTTTCCTCTC	55527623	55527647	55528249	55528273
36	AK_24387	chr2	157289125	157291977	C3	2.1834	1.15671	1.6631	1.99722	2.06867	2.68877	1.61346	2.23129	A	SCP1	0.844659	0.724759	1.52906	2.28192	0.782415	1.86794	AAAGAGAGTGGGACTAAGTCACTTC	CTCAAGTAGCTACACCTGAAACAGC	157290281	157290305	157290888	157290912
37	AK_30370	chr5	36082178	36085029	C3	1.80382	1.48025	1.06496	1.74881	2.73317	2.56396	1.41673	2.30555	A	SCP1	0.808566	0.635924	1.14117	2.41051	0.717068	1.65856	GAATCACTGCTCTAAGAAGCACTTC	CTAGGGTTGGCAGAATCCCAG	36083283	36083307	36083873	36083893
38	AK_11053	chr13	48640662	48642339	C3	26.3186	30.7338	20.9731	25.7046	22.3165	30.962	25.695	26.0909	A	SCP1	1.56608	1.36617	1.62916	3.93983	1.46271	2.5335	GCACTTCCTACCTTCCTCCATCCCA	GCGCTTCCATCCGGGTTCTC	48641188	48641212	48641822	48641841
39	ATAC_001	chr5	106877092	106877976	ATAC only	0.03	0.03	0.04	0.02	0.03	0.03	0.03	0.03	B	SCP1	0.173903	0.363975	0.714568	0.914012	0.251588	0.808161	CGGGGTACCTATACGATCAGACGGTCGCAAAAA	CGAGCTCTGCTTTGGAAAATCAACCCCACTATCTTA	106877418	106877441	106878082	106878110

## Sheet: Luciferase  TCF3 KO
starr_peak_id	chr	start	end	genotype	condition	FF1	FF2	FF3	R1	R2	R3	FR1	FR2	FR3	FR_VEC1	FR_VEC2	FR_VEC3	AVG	STDEV	FWD_primer	REV_primer	FWD_primer_start	FWD_primer_end	REV_primer_start	REV_primer_end
starr_10772	chr4	91248871	91250600	WT	2iL	359991	342330	359331	47231.3	44148.5	51594.1	7.62188	7.75406	6.96458	128.88	131.115	117.766	125.92	7.15009	CGATACTTACTATGTACCCCAAGCT	TCTTACAAATTATTTGGGGGCTTGA	91249362	91249386	91250057	91250081
starr_09351	chr3	154701649	154703112	WT	2iL	143424	141858	117894	69036.2	71582	56883.7	2.07752	1.98176	2.07255	35.1293	33.51	35.0453	34.5615	0.911585	TGAATGTCTTGCTTTTGTTCTAGCA	TGGGGATTCAACTTGGCTCATAATA	154702115	154702139	154702697	154702721
starr_31460	chr12	4904347	4905842	WT	2iL	386241	409679	473315	38758.1	39372.1	45231.2	9.96542	10.4053	10.4643	168.508	175.946	176.944	173.799	4.60975	TTCGAGACAGGATTTCTCTGTGTAG	GGTGTGGCTAATGTTCTAGCAAAAT	4904801	4904825	4905406	4905430
starr_09364	chr3	155862111	155863531	WT	2iL	330728	376761	346574	39488.9	36879.6	33861.7	8.3752	10.216	10.235	141.618	172.744	173.066	162.476	18.064	TCTGGGAATGGTGAAGTAAATGTCT	TGTAACCTTTAGGACACCCCTTAAG	155862541	155862565	155863168	155863192
starr_23567	chr9	22849255	22851124	WT	2iL	269194	265742	236354	51432.4	53438.6	51867.6	5.23393	4.97284	4.55686	88.5019	84.087	77.0531	83.214	5.77408	GGTCATTCTTAGCCCTGTGAATTTT	AGGTCACTGCTGATTTTGAGAAATG	22849904	22849928	22850519	22850543
starr_10772	chr4	91248871	91250600	Tcf3KO	2iL	9169.6	7529.8	4985.1	949.6	1055.6	729.8	9.65628	7.13319	6.83078	319.586	236.082	226.073	260.58	51.3452	CGATACTTACTATGTACCCCAAGCT	TCTTACAAATTATTTGGGGGCTTGA	91249362	91249386	91250057	91250081
starr_09351	chr3	154701649	154703112	Tcf3KO	2iL	1869.2	1742.2	1137.2	2091.6	1904.2	1038.4	0.89367	0.914925	1.09515	29.5771	30.2806	36.2452	32.0343	3.66369	TGAATGTCTTGCTTTTGTTCTAGCA	TGGGGATTCAACTTGGCTCATAATA	154702115	154702139	154702697	154702721
starr_31460	chr12	4904347	4905842	Tcf3KO	2iL	2044.2	10259.5	4053.4	430.8	1046.8	582.4	4.74513	9.80082	6.95982	157.046	324.37	230.344	237.253	83.876	TTCGAGACAGGATTTCTCTGTGTAG	GGTGTGGCTAATGTTCTAGCAAAAT	4904801	4904825	4905406	4905430
starr_09364	chr3	155862111	155863531	Tcf3KO	2iL	1040.6	16182.7	3655.2	126	1315.6	351	8.25873	12.3006	10.4137	273.333	407.104	344.653	341.697	66.9347	TCTGGGAATGGTGAAGTAAATGTCT	TGTAACCTTTAGGACACCCCTTAAG	155862541	155862565	155863168	155863192
starr_23567	chr9	22849255	22851124	Tcf3KO	2iL	1942.8	2975	722.2	889.2	1874.2	298.6	2.18489	1.58734	2.41862	72.3115	52.5351	80.0472	68.2979	14.1884	GGTCATTCTTAGCCCTGTGAATTTT	AGGTCACTGCTGATTTTGAGAAATG	22849904	22849928	22850519	22850543
starr_10772	chr4	91248871	91250600	WT	SL	128042	149964	135690	551846	531671	622710	0.232024	0.282062	0.217902	6.73921	8.19258	6.32904	7.08694	0.979226	CGATACTTACTATGTACCCCAAGCT	TCTTACAAATTATTTGGGGGCTTGA	91249362	91249386	91250057	91250081
starr_09351	chr3	154701649	154703112	WT	SL	37805.7	34227	40736	567540	522516	654211	0.0666133	0.0655043	0.0622674	1.9348	1.90259	1.80858	1.88199	0.0655875	TGAATGTCTTGCTTTTGTTCTAGCA	TGGGGATTCAACTTGGCTCATAATA	154702115	154702139	154702697	154702721
starr_31460	chr12	4904347	4905842	WT	SL	141231	122038	194704	551685	519712	684184	0.256	0.234818	0.284578	7.4356	6.82035	8.26567	7.50721	0.725314	TTCGAGACAGGATTTCTCTGTGTAG	GGTGTGGCTAATGTTCTAGCAAAAT	4904801	4904825	4905406	4905430
starr_09364	chr3	155862111	155863531	WT	SL	72625.1	101106	76609.3	619220	624331	493773	0.117285	0.161943	0.155151	3.40657	4.70368	4.50641	4.20555	0.698933	TCTGGGAATGGTGAAGTAAATGTCT	TGTAACCTTTAGGACACCCCTTAAG	155862541	155862565	155863168	155863192
starr_23567	chr9	22849255	22851124	WT	SL	17653.9	23744	18434	455096	394681	560425	0.0387916	0.06016	0.0328929	1.12671	1.74737	0.955384	1.27649	0.416693	GGTCATTCTTAGCCCTGTGAATTTT	AGGTCACTGCTGATTTTGAGAAATG	22849904	22849928	22850519	22850543
starr_10772	chr4	91248871	91250600	Tcf3KO	SL	771750	430077	1304475	505827	332778	977382	1.52572	1.29238	1.33466	44.7816	37.9328	39.1738	40.6294	3.64902	CGATACTTACTATGTACCCCAAGCT	TCTTACAAATTATTTGGGGGCTTGA	91249362	91249386	91250057	91250081
starr_09351	chr3	154701649	154703112	Tcf3KO	SL	290119	163019	296814	1.13001e+06	592933	991123	0.256741	0.274936	0.299473	7.53562	8.06968	8.78985	8.13172	0.629412	TGAATGTCTTGCTTTTGTTCTAGCA	TGGGGATTCAACTTGGCTCATAATA	154702115	154702139	154702697	154702721
starr_31460	chr12	4904347	4905842	Tcf3KO	SL	621199	531956	1.09256e+06	543946	509513	817867	1.14202	1.04405	1.33587	33.5196	30.6439	39.2091	34.4576	4.35896	TTCGAGACAGGATTTCTCTGTGTAG	GGTGTGGCTAATGTTCTAGCAAAAT	4904801	4904825	4905406	4905430
starr_09364	chr3	155862111	155863531	Tcf3KO	SL	415655	431265	1132445	372538	329989	850017	1.11574	1.30691	1.33226	32.7481	38.3591	39.1033	36.7368	3.47433	TCTGGGAATGGTGAAGTAAATGTCT	TGTAACCTTTAGGACACCCCTTAAG	155862541	155862565	155863168	155863192
starr_23567	chr9	22849255	22851124	Tcf3KO	SL	60862.3	115865	138300	413333	649576	986250	0.147248	0.178371	0.140228	4.32188	5.23537	4.11584	4.5577	0.595856	GGTCATTCTTAGCCCTGTGAATTTT	AGGTCACTGCTGATTTTGAGAAATG	22849904	22849928	22850519	22850543

## Sheet: Luciferase ZIC3 KO
starr_peak_id	chr	start	end	genotype	condition	FF1	FF2	FF3	R1	R2	R3	FR1	FR2	FR3	FR_VEC1	FR_VEC2	FR_VEC3	AVG	STDEV	FWD_primer	REV_primer	FWD_primer_start	FWD_primer_end	REV_primer_start	REV_primer_end
starr_16410	chr6	80539357	80540786	WT	2iL	3165.4	3360.2	2361.8	54360.7	56837.9	47970.9	0.0582296	0.059119	0.049234	3.82386	3.88227	3.23314	3.64642	0.359107	ACAGCAATACCTTGGACTTCCTAAA	TCTGTCTCTCTCTCTCTCTTTCCAT	80539796	80539820	80540350	80540374
starr_01194	chr1	67006839	67008476	WT	2iL	810.2	1251.2	914	79483.5	72948.2	68910.5	0.0101933	0.0171519	0.0132636	0.669382	1.12634	0.871003	0.888909	0.229006	GTATTGAGATTCTCCTTGGTGTCCT	CAATGTGAGGGGAAAATGAAGTGAA	67007309	67007333	67007964	67007988
starr_37225	chr14	78688082	78689696	WT	2iL	3446.6	2842.2	3938.8	52669.2	44555.7	64502.3	0.0654386	0.0637898	0.0610645	4.29727	4.189	4.01003	4.16543	0.145065	ATGTTTGTTTGACTGCAATCTGGAT	AAGTTCCCCTTGTACTTAAGATGCT	78688538	78688562	78689228	78689252
starr_16410	chr6	80539357	80540786	Zic3KO	2iL	19939.3	18228.6	22393.9	69069.8	62727	55595.8	0.288683	0.290602	0.402798	21.77	21.9147	30.3756	24.6867	4.92719	ACAGCAATACCTTGGACTTCCTAAA	TCTGTCTCTCTCTCTCTCTTTCCAT	80539796	80539820	80540350	80540374
starr_01194	chr1	67006839	67008476	Zic3KO	2iL	7585	7069.2	8368.7	64944.6	64518.8	69827.5	0.116792	0.109568	0.119848	8.80743	8.26267	9.03791	8.70267	0.398094	GTATTGAGATTCTCCTTGGTGTCCT	CAATGTGAGGGGAAAATGAAGTGAA	67007309	67007333	67007964	67007988
starr_37225	chr14	78688082	78689696	Zic3KO	2iL	22196.4	21896.5	24673	64128.3	63659	67545.2	0.346125	0.343966	0.365281	26.1017	25.9389	27.5463	26.529	0.88481	ATGTTTGTTTGACTGCAATCTGGAT	AAGTTCCCCTTGTACTTAAGATGCT	78688538	78688562	78689228	78689252
starr_16410	chr6	80539357	80540786	WT	SL	13882.7	7917.7	12302.1	52643.2	30225.1	62370.2	0.263713	0.261958	0.197243	59.6802	59.283	44.6376	54.5336	8.57249	ACAGCAATACCTTGGACTTCCTAAA	TCTGTCTCTCTCTCTCTCTTTCCAT	80539796	80539820	80540350	80540374
starr_01194	chr1	67006839	67008476	WT	SL	6749	7483.6	7504.2	36570.2	51561.8	43341.9	0.184549	0.145138	0.17314	41.7649	32.8459	39.1828	37.9312	4.58931	GTATTGAGATTCTCCTTGGTGTCCT	CAATGTGAGGGGAAAATGAAGTGAA	67007309	67007333	67007964	67007988
starr_37225	chr14	78688082	78689696	WT	SL	28386.2	19691.1	20284.6	88937.5	58318.2	56610	0.31917	0.337649	0.358322	72.2306	76.4126	81.0909	76.578	4.43247	ATGTTTGTTTGACTGCAATCTGGAT	AAGTTCCCCTTGTACTTAAGATGCT	78688538	78688562	78689228	78689252
starr_16410	chr6	80539357	80540786	Zic3KO	SL	694.4	597.4	1015.2	14560.8	22050	39804.1	0.0476897	0.027093	0.0255049	7.3435	4.17191	3.92737	5.14759	1.90563	ACAGCAATACCTTGGACTTCCTAAA	TCTGTCTCTCTCTCTCTCTTTCCAT	80539796	80539820	80540350	80540374
starr_01194	chr1	67006839	67008476	Zic3KO	SL	484.2	640.2	2143.8	16340.3	20918.5	62822.5	0.0296323	0.0306045	0.0341247	4.56292	4.71263	5.25469	4.84342	0.363958	GTATTGAGATTCTCCTTGGTGTCCT	CAATGTGAGGGGAAAATGAAGTGAA	67007309	67007333	67007964	67007988
starr_37225	chr14	78688082	78689696	Zic3KO	SL	928.8	824.6	2636.6	24829.6	10590.5	78028.4	0.037407	0.0778622	0.0337903	5.76011	11.9896	5.20319	7.65097	3.76768	ATGTTTGTTTGACTGCAATCTGGAT	AAGTTCCCCTTGTACTTAAGATGCT	78688538	78688562	78689228	78689252

## Sheet: Luciferase P53 KO
starr_peak_id	chr	start	end	genotype	culture	FoR1	FoR2	FoR3	avg	sem	FWD_primer	REV_primer	FWD_primer_start	FWD_primer_end	REV_primer_start	REV_primer_end
starr_06220	chr2	157649842	157650477	Trp53KO	2iL	1.6564	4.42365	0.458628	2.17956	1.17411	CAAAGTATATGGGTAAAGAGGGCATCC	CAAACAGACACCTCAATTATGCACAA	157649879	157649896	157650423	157650441
starr_06220	chr2	157649842	157650477	WT	2iL	12.7821	13.9505	13.0062	13.2463	0.358013	CAAAGTATATGGGTAAAGAGGGCATCC	CAAACAGACACCTCAATTATGCACAA	157649879	157649896	157650423	157650441
starr_06220	chr2	157649842	157650477	Trp53KO	SL	1.38459	0.786055	0.59936	0.923335	0.23684	CAAAGTATATGGGTAAAGAGGGCATCC	CAAACAGACACCTCAATTATGCACAA	157649879	157649896	157650423	157650441
starr_06220	chr2	157649842	157650477	WT	SL	19.7427	18.6568	28.3061	22.2352	3.05158	CAAAGTATATGGGTAAAGAGGGCATCC	CAAACAGACACCTCAATTATGCACAA	157649879	157649896	157650423	157650441
starr_10176	chr4	48834890	48835441	Trp53KO	2iL	0.59393	1.86927	1.25172	1.23831	0.36822	CAAGATGAAAATCTAGAAACTACAGGCC	TACCAGTTCAGCATATTGGAGTGGTTA	48834921	48834939	48835413	48835432
starr_10176	chr4	48834890	48835441	WT	2iL	45.7048	27.2563	30.868	34.6097	5.64469	CAAGATGAAAATCTAGAAACTACAGGCC	TACCAGTTCAGCATATTGGAGTGGTTA	48834921	48834939	48835413	48835432
starr_10176	chr4	48834890	48835441	Trp53KO	SL	1.37233	0.890217	1.24108	1.16787	0.143905	CAAGATGAAAATCTAGAAACTACAGGCC	TACCAGTTCAGCATATTGGAGTGGTTA	48834921	48834939	48835413	48835432
starr_10176	chr4	48834890	48835441	WT	SL	56.6003	50.0054	66.651	57.7523	4.83957	CAAGATGAAAATCTAGAAACTACAGGCC	TACCAGTTCAGCATATTGGAGTGGTTA	48834921	48834939	48835413	48835432
starr_15527	chr6	33670904	33671643	Trp53KO	2iL	0.519052	1.84977	1.13177	1.16686	0.384545	GTTTGACATGTACAACTTCCATTTCTTG	AACTAGTAGTCAGGATTGATGAATTCCT	33670944	33670962	33671616	33671636
starr_15527	chr6	33670904	33671643	WT	2iL	26.006	10.6765	9.79798	15.4935	5.26236	GTTTGACATGTACAACTTCCATTTCTTG	AACTAGTAGTCAGGATTGATGAATTCCT	33670944	33670962	33671616	33671636
starr_15527	chr6	33670904	33671643	Trp53KO	SL	1.24327	0.676732	0.739976	0.886658	0.179237	GTTTGACATGTACAACTTCCATTTCTTG	AACTAGTAGTCAGGATTGATGAATTCCT	33670944	33670962	33671616	33671636
starr_15527	chr6	33670904	33671643	WT	SL	7.56591	6.60784	7.47664	7.2168	0.305567	GTTTGACATGTACAACTTCCATTTCTTG	AACTAGTAGTCAGGATTGATGAATTCCT	33670944	33670962	33671616	33671636
starr_15743	chr6	43875612	43876381	Trp53KO	2iL	1.25698	6.00074	3.0411	3.43294	1.38335	ATCTCGTGGGACCTCCAAATGAAAGAAC	TGCTAAGAACTTTGTCCATTTCTGCAGAAA	43875606	43875624	43876257	43876279
starr_15743	chr6	43875612	43876381	WT	2iL	36.4088	21.4263	19.3539	25.7297	5.37295	ATCTCGTGGGACCTCCAAATGAAAGAAC	TGCTAAGAACTTTGTCCATTTCTGCAGAAA	43875606	43875624	43876257	43876279
starr_15743	chr6	43875612	43876381	Trp53KO	SL	6.66817	3.02129	4.07204	4.58717	1.08381	ATCTCGTGGGACCTCCAAATGAAAGAAC	TGCTAAGAACTTTGTCCATTTCTGCAGAAA	43875606	43875624	43876257	43876279
starr_15743	chr6	43875612	43876381	WT	SL	49.1381	44.4444	57.4644	50.349	3.807	ATCTCGTGGGACCTCCAAATGAAAGAAC	TGCTAAGAACTTTGTCCATTTCTGCAGAAA	43875606	43875624	43876257	43876279
starr_18861	chr7	53507055	53507801	Trp53KO	2iL	0.951977	2.74826	1.71783	1.80602	0.520415	CTGACATTCTGAGAGTGTTTACAGCAA	TTATGGTCTATTTGTTTGGCCAACACC	53507058	53507075	53507769	53507788
starr_18861	chr7	53507055	53507801	WT	2iL	47.9386	19.2867	32.0296	33.085	8.2879	CTGACATTCTGAGAGTGTTTACAGCAA	TTATGGTCTATTTGTTTGGCCAACACC	53507058	53507075	53507769	53507788
starr_18861	chr7	53507055	53507801	Trp53KO	SL	2.05522	1.02454	1.16013	1.4133	0.323342	CTGACATTCTGAGAGTGTTTACAGCAA	TTATGGTCTATTTGTTTGGCCAACACC	53507058	53507075	53507769	53507788
starr_18861	chr7	53507055	53507801	WT	SL	38.8047	39.1966	51.7015	43.2343	4.23514	CTGACATTCTGAGAGTGTTTACAGCAA	TTATGGTCTATTTGTTTGGCCAACACC	53507058	53507075	53507769	53507788

## Sheet: CRISPR ZIC3_KO_gRNA
1px330-Zic3-exon2-F1 caccgCTCCTGAAAGCCGGGACCCG
1px330-Zic3-exon2-R1 aaacCGGGTCCCGGCTTTCAGGAGc
2px330-Zic3-exon2-F2 caccgctcaagagcgcggaaccacg
2px330-Zic3-exon2-R2 aaaccgtggttccgcgctcttgagc
3px330-Zic3-gecko1-F caccGTCGCGCGTGGAGTTGAAAG
3px330-Zic3-gecko1-R aaacCTTTCAACTCCACGCGCGAC
4px330-Zic3-gecko2-F caccGCTGGGCACCCGTCGCCCAC
4px330-Zic3-gecko2-R aaacGTGGGCGACGGGTGCCCAGC
5px330-Zic3-exon3-F1 caccgCAGGGAGCTCGGGTGTGTGT
5px330-Zic3-exon3-R1 aaacACACACACCCGAGCTCCCTGc
6px330-Zic3-exon3-F2 caccgACCTCTTTATTAGCGGTCGG
6px330-Zic3-exon3-R2 aaacCCGACCGCTAATAAAGAGGTc
7px330-Zic3-exon4-F1 caccGTGCTAGTTTGAACTGCAGA
7px330-Zic3-exon4-R1 aaacTCTGCAGTTCAAACTAGCAC
8px330-Zic3-exon4-F2 caccgTTTAACGAATGGTACGTCTG
8px330-Zic3-exon4-R2 aaacCAGACGTACCATTCGTTAAAc
9px330-Zic3-exon5-F1 caccgTTTGAAGGAGTTCCAGAACG
9px330-Zic3-exon5-R1 aaacCGTTCTGGAACTCCTTCAAAc
10px330-Zic3-exon5-F2 caccgTGAGGAAGTTATCGATGGCT
10px330-Zic3-exon5-R2 aaacAGCCATCGATAACTTCCTCAc
11px330-Zic3-exon5-F3 caccgATTGCCCCTTAAAGCGAAAG
11px330-Zic3-exon5-R3 aaacCTTTCGCTTTAAGGGGCAATc
12px330-Zic3-exon5-F4 caccGCAATGCTCTCAGTTTTTGG
12px330-Zic3-exon5-R4 aaacCCAAAAACTGAGAGCATTGC

## Sheet: Example loci figure S1I
Example*	peak ID	chr	start	end	size (bp)
1	starr_33564	chr13	6628650	6643650	15000
2	starr_08288	chr3	90243025	90258025	15000
3	starr_18133	chr7	16978025	16993025	15000
4	starr_25427	chr9	116329200	116344200	15000
5	starr_00268	chr1	13187350	13202350	15000
6	starr_28828	chr11	20804525	20819525	15000
7	starr_45893	chr19	29770800	29785800	15000
8	starr_07417	chr3	35990650	36005650	15000
9	starr_09944	chr4	35491025	35506025	15000
10	starr_17758	chr6	144468075	144483075	15000
* Examples are numbered as in they appear in the figure from left to right
Coordinates are for the mm9 reference genome
