# Supplementary material for: STARR-seq identifies active, chromatin-masked, and dormant enhancers in pluripotent mouse embryonic stem cells
Source: Genome Biol. 2020 Sep 10;21:243. doi: 10.1186/s13059-020-02156-3 (PMC7488044; doi:10.1186/s13059-020-02156-3)
Supplement: Supplementary file 4 — Additional file 4: Table S3. STARRseq 2iL SL ESCs. [file 13059_2020_2156_MOESM4_ESM.xlsx]

## Sheet: STARRseq_2iL_SL_ESCs
starr_peak_id
