# Supplementary material for: STARR-seq identifies active, chromatin-masked, and dormant enhancers in pluripotent mouse embryonic stem cells
Source: Genome Biol. 2020 Sep 10;21:243. doi: 10.1186/s13059-020-02156-3 (PMC7488044; doi:10.1186/s13059-020-02156-3)
Supplement: Supplementary file 5 — Additional file 5: Table S4. Zic3 WT KO RNAseq. [file 13059_2020_2156_MOESM5_ESM.xlsx]

## Sheet: Zic3_WT_KO_RNAseq
ensembl_gene
