# Supplementary material for: STARR-seq identifies active, chromatin-masked, and dormant enhancers in pluripotent mouse embryonic stem cells
Source: Genome Biol. 2020 Sep 10;21:243. doi: 10.1186/s13059-020-02156-3 (PMC7488044; doi:10.1186/s13059-020-02156-3)
Supplement: Supplementary file 6 — Additional file 6: Table S5 Trp53 WT KO RNAseq. [file 13059_2020_2156_MOESM6_ESM.xlsx]

## Sheet: Trp53_WT_KO_RNAseq
ensembl_gene
