# Supplementary material for: STARR-seq identifies active, chromatin-masked, and dormant enhancers in pluripotent mouse embryonic stem cells
Source: Genome Biol. 2020 Sep 10;21:243. doi: 10.1186/s13059-020-02156-3 (PMC7488044; doi:10.1186/s13059-020-02156-3)
Supplement: Supplementary file 7 — Additional file 7: Table S6. Cistrome ChIPseq enrichment. [file 13059_2020_2156_MOESM7_ESM.xlsx]

## Sheet: Cistrome_H3K27ac_at_P53_C2
GSMID	cell_type	nr_P53_C1	nr_H3K27ac_peaks	n_overlap	pct_P53_C1_covered	pct_HK27ac_peaks_covered	Jaccard_Index	treatment	comment
GSM2438479	Embryonic Stem Cell	1551	17677	1251	80.6576	8.39509	0.0425682	Nocodazole
GSM2438478	Embryonic Stem Cell	1551	18898	1273	82.0761	8.12784	0.039136	Nocodazole
GSM2360929	Embryonic Stem Cell	1551	52274	829	53.4494	1.58396	0.0148578		Discarded, we don't see such high overlap with H3K27ac in other WT ESC samples
GSM2197723	Erythroid progenitor	1551	27136	954	61.5087	4.57695	0.0131035	Nocodazole
GSM2197719	Erythroid progenitor	1551	20812	788	50.8059	4.56467	0.0111689	Nocodazole
GSM1104457	Embryonic Stem Cell	1551	50851	869	56.0284	2.05306	0.00980902	Differentiation
GSM1104456	Embryonic Stem Cell	1551	55619	882	56.8665	1.88425	0.00932236	Differentiation
GSM2759401	Stem cell	1551	50441	613	39.5229	1.25295	0.00806608	EOMES GFP reporter cell line
GSM2198457	Fibroblast	1551	78957	639	41.1992	0.852363	0.00626195	Nutrient starvation
GSM1648655	Intermediate	1551	31590	577	37.2018	2.13359	0.00601038	Reprogramming
GSM1104453	Embryonic Stem Cell	1551	64523	722	46.5506	1.36385	0.00531008	Differentiation
GSM1648653	Intermediate	1551	51155	770	49.6454	1.7965	0.00491925	Reprogramming
GSM1499128	Embryonic Stem Cell	1551	55360	655	42.2308	1.3909	0.00467818	Zic2 RNAi
GSM2417095	iPSC	1551	66743	550	35.461	0.891479	0.00450079	Reprogramming
GSM1499129	Embryonic Stem Cell	1551	48484	566	36.4926	1.3984	0.00439653	Zic2 RNAi
GSM1631257	Embryonic Fibroblast	1551	51354	698	45.0032	1.58702	0.00417584	Reprogramming
GSM1355171	Stem cell	1551	57974	566	36.4926	1.14189	0.00408218	Differentiation
GSM1104454	Embryonic Stem Cell	1551	68725	606	39.0716	1.06511	0.00355592	Differentiation
GSM1234533	Embryonic Stem Cell	1551	67909	698	45.0032	1.17952	0.00346726	Treated with 30uM C646 p300 HAT inhibitor for 48hrs
GSM1618722	Fibroblast	1551	51299	545	35.1386	1.28852	0.00345574	UV radiation
GSM2361227	Embryonic Fibroblast	1551	83711	554	35.7189	0.735865	0.00318857	Reprogramming
GSM1648654	Intermediate	1551	62513	625	40.2966	1.18695	0.00302181	Reprogramming
GSM1648652	Intermediate	1551	105031	773	49.8388	0.957812	0.00188005	Reprogramming
